# Supplementary material for: The Revised Identification of Seniors At Risk screening tool predicts readmission in older hospitalized patients: a cohort study
Source: BMC Geriatr. 2022 Nov 22;22:888. doi: 10.1186/s12877-022-03458-w (PMC9682664; doi:10.1186/s12877-022-03458-w)
Supplement: Supplementary file 2 — Additional file 2. Performance criteria for two different versions of ISAR-R tool;30 and 90 days readmission outcomes (n=386) [file 12877_2022_3458_MOESM2_ESM.xlsx]

## Sheet: table 2
Appendix B: Performance criteria for two different versions of ISAR-R tool; 30 and 90 days readmission outcomes (n=386)
	ISAR-R Positive		Sensitivity	Specificity
Version, outcomes and ISAR-R cut points	n	%	%	%	PPV (%)	NPV (%)
Version 1: Items 2 to 4
30-day readmission (51/386 = 13.2%)			(n=51)	(n=335)
1+	272	0.7	0.92	0.33	0.17	0.96
2+	120	0.31	0.45	0.71	0.19	0.89
3+	23	0.06	0.18	0.96	0.39	0.88
4+	na	na	na	na	na	na
AUC (95% CI)		0.66 [0.59; 0.73]
90-day readmission (96/386 = 24.9%)			(n=96)	(n=290)
1+	272	0.7	0.85	0.34	0.3	0.88
2+	120	0.31	0.45	0.73	0.36	0.8
3+	23	0.06	0.13	0.96	0.52	0.77
4+	na	na	na	na	na	na
AUC (95% CI)		0.64 [0.58; 0.70]
Version 2: Items 2 to 5
30-day readmission (51/386 = 13.2%)			(n=51)	(n=335)
1+	280	0.73	0.92	0.3	0.17	0.96
2+	139	0.36	0.51	0.66	0.19	0.9
3+	39	0.1	0.22	0.92	0.28	0.88
4+	5	0.01	0.02	0.99	0.2	0.87
AUC (95% CI)		0.65 [0.58; 0.72]
90-day readmission (96/386 = 24.9%)			(n=96)	(n=290)
1+	280	0.78	0.86	0.32	0.3	0.88
2+	139	0.36	0.51	0.69	0.35	0.81
3+	39	0.1	0.19	0.93	0.46	0.78
4+	5	0.01	0.04	1	0.8	0.76
AUC (95% CI)		0.64 [0.58; 0.70]
AUC: Area Under the Curve; ISAR-R: Identification of Seniors At Risk-Revised
PPV: Positive Predictive Value; NPV:Negative Predictive Value
